# Supplementary material for: Exploring the Regulatory Mechanism of Total Alkaloids from Portulaca oleracea L. in UC Treatment Based on Network Pharmacology
Source: Int J Mol Sci. 2025 Jul 20;26(14):6978. doi: 10.3390/ijms26146978 (PMC12295824; doi:10.3390/ijms26146978)
Supplement: Supplementary file 1 [file ijms-26-06978-s001.zip]

Archive with 1 entries (1 files):
- ijms-3742599-supplementary.pdf
